# Supplementary material for: Associations between income and coping strategies among households at risk of food insecurity in a high cost-of-living region
Source: Health Aff Sch. 2026 Mar 27;4(4):qxag076. doi: 10.1093/haschl/qxag076 (PMC13070723; doi:10.1093/haschl/qxag076)
Supplement: qxag076_Supplementary_Data [file qxag076_supplementary_data.zip]

Archive with 2 entries (2 files):
- coi_disclosure.Health Affairs Scholar.docx
- Supplemental Materials.docx
